# Supplementary material for: miRNA‐29 regulates epidermal and mesenchymal functions in skin repair
Source: FEBS Lett. 2025 Apr 25;599(12):1795–817. doi: 10.1002/1873-3468.70051 (PMC12183617; doi:10.1002/1873-3468.70051)
Supplement: Supplementary file 1 — Fig. S1. Gain of miRNA‐29 function results in differentiation of human keratinocytes but does not affect their proliferation. Fig. S2. miRNA‐29 regulates growth of human SE. Fig. S3. Inhibition of miRNA‐29 supports keratinocyte growth. Fig. S4. Discovering miRNA‐29‐dependent and independent mechanisms of enhanced keratinocyte adhesion. Fig. S5. miRNA‐29 regulates basal cell adhesion. Fig. S6. Validation of miRNA‐29‐CLIP in primary skin cells. Fig. S7. Functional analysis of miRNA‐29‐CLIP targetome in primary skin cells. Fig. S8. Analysis of the ‘seed’ sequence match in miRNA‐29 targets 3′UTRs using DIANA tool. Table S1. Cell adhesion pathways directly or indirectly regulated by miRNA‐29. Table S2. Cell adhesion pathways directly or indirectly regulated by miRNA‐29 further analyzed from Table S1. Table S3. Cell Adhesion Molecules. Table S4. Oligonucleotide sequences used in analyses. Data S1. Original Western blots show full size original blots scanned as described in the methods. [file FEB2-599-1795-s001.zip]

Archive with 2 entries (2 files):
- !!S. figures_LT_Rev2.pdf
- Supporting Information.docx
